# Supplementary material for: Mediterranean Diet and Olive Oil Redox Interactions on Lactate Dehydrogenase Mediated by Gut Oscillibacter in Patients with Long-COVID-19 Syndrome
Source: Antioxidants (Basel). 2024 Nov 6;13(11):1358. doi: 10.3390/antiox13111358 (PMC11591431; doi:10.3390/antiox13111358)
Supplement: Supplementary file 1 [file antioxidants-13-01358-s001.zip]

Archive with 1 entries (1 files):
- antioxidants-3262710-supplementary.pdf
